# Supplementary material for: Falsified Drugs in the Opinion of Patients Diagnosed with Cardiovascular Diseases—Nationwide and Cross-Sectional Study on the Example of EU-Member Country
Source: Int J Environ Res Public Health. 2021 Apr 6;18(7):3823. doi: 10.3390/ijerph18073823 (PMC8038753; doi:10.3390/ijerph18073823)
Supplement: Supplementary file 1 [file ijerph-18-03823-s001.zip]

Archive with 2 entries (2 files):
- Supplementary_file_1.docx
- Supplementary_file_2.docx
